# Supplementary material for: Altered O-glycomes of Renal Brush-Border Membrane in Model Rats with Chronic Kidney Diseases
Source: Biomolecules. 2021 Oct 21;11(11):1560. doi: 10.3390/biom11111560 (PMC8615448; doi:10.3390/biom11111560)
Supplement: Supplementary file 1 [file biomolecules-11-01560-s001.zip]

Archive with 3 entries (3 files):
- Manuscript_BBM O glycan_Supporting information Revision 2 .pdf
- Relative Abundance of BBM O glycan mz final BioM.xlsx
- Statistically significant O-glycan G3G4 G4G5 G1G2 G2G4 BioM.pdf
