# Supplementary material for: Altered O-glycomes of Renal Brush-Border Membrane in Model Rats with Chronic Kidney Diseases
Source: Biomolecules. 2021 Oct 21;11(11):1560. doi: 10.3390/biom11111560 (PMC8615448; doi:10.3390/biom11111560)
Supplement: Supplementary file 1 [file biomolecules-11-01560-s001.zip › Relative Abundance of BBM O glycan mz final BioM.xlsx]

## Sheet: TableS1
Table S1. Relative abundance and O-glycan structures of Brush Border Membrane protein samples using LC-MS/MS. The four-digit codes represent O-glycan compositions. X-X-X-X stands for HexNAc-Hexose-DeoxyHex-NeuAc. HexNAc includes N-acetylglucosamine and N-acetylgalactosamine. Hexose includes galactose, glucose, and mannose. Deoxyhexose is fucose and NeuAc is N-acetylneuraminic acid.																																				P-value
G1: old female group with proteinuria; G2: young female group; G3: old male group with proteinuria and hypertension; G4: young male group; G5: male group with obesity and diabetics.
HexNAc-Hexose-DeoxyHex-NeuAc	Theoretical m/z	Observed m/z	Mass accuracy (ppm)	G1 156	G1 886	G1 887	G1 71112	Average Relative Abundance	Standard Deviation	G2 175	G2 176	G2 177	G2 178	Average Relative Abundance	Standard Deviation	G3 44A	G3 44B	G3 45A	G3 45C	Average Relative Abundance	Standard Deviation	G4 175	G4 172	G4 1615A	G4 1615C	Average Relative Abundance	Standard Deviation	G5 Z507	G5 Z508	G5 Z509	G5 Z510	G5 ZSF7	G5 ZSF8	Average Relative Abundance	Standard Deviation	G1 vs G2	G1 vs G3	G1 vs G4	G1 vs G5	G2 vs G3	G2 vs G4	G2 vs G5	G3 vs G4	G3 vs G5	G4 vs G5
1-1-0-1	857.45	857.454	5.598	0.114438	0.0791554	0.0834641	0.0817509	0.0897021	0.0165855	0.0239559	0.0264216	0.0202985	0.0204271	0.0227758	0.00296297	0	0	0	0	0	0	0	0	0	0	0	0	0	0	0	0	0	0	0	0	0.0002	4e-05	4e-05	1e-06	5e-06	5e-06	5e-08	N/A	N/A	N/A
1-1-0-2	1218.62	1218.63	6.15449	0.284177	0.307685	0.319357	0.29636	0.301895	0.0150889	0.292747	0.260751	0.209908	0.313487	0.269223	0.0451027	0.188843	0.256744	0.222137	0.224484	0.223052	0.0277384	0.0715409	0.196584	0.166659	0.202814	0.1594	0.0606613	0.165499	0.147852	0.114108	0.118765	0.131405	0.107845	0.130912	0.0221155	0.2	0.002	0.004	1e-06	0.1	0.03	0.0002	0.1	0.0004	0.3
1-1-1-0	670.365	670.37	6.71276	0.100103	0.0599929	0.0575137	0.0543105	0.0679801	0.0215413	0.0149963	0.00753774	0.0116951	0.0111177	0.0113367	0.00305513	0.0580292	0.0548337	0.0803688	0.0510579	0.0610724	0.013176	0.00180483	0.00754634	0.003273	0.0167648	0.00734724	0.00673418	0.0408096	0.0310597	0.0359824	0.0259172	0.0490122	0.0362827	0.0365106	0.00796285	0.002	0.6	0.002	0.01	0.0003	0.3	0.0003	0.0003	0.006	0.0003
2-0-0-0	559.284	559.279	8.7612	0	0	0	0	0	0	0	0	0	0	0	0	0.0927587	0.0963811	0.139087	0.0800447	0.102068	0.0256541	0	0	0	0	0	0	0	0	0	0	0	0	0	0	N/A	0.0002	N/A	N/A	0.0002	N/A	N/A	0.0002	8e-06	N/A
2-0-1-0	733.373	733.378	5.86332	0.0152301	0.0128677	0.0109724	0.0111177	0.012547	0.00198529	0	0	0	0	0	0	0	0	0	0	0	0	0	0	0	0	0	0	0	0	0	0	0	0	0	0	2e-05	2e-05	2e-05	2e-07	N/A	N/A	N/A	N/A	N/A	N/A
2-1-0-0	741.402	741.407	6.6091	0	0	0	0	0	0	0.0331844	0.0336363	0.0354414	0.0317021	0.033491	0.00154048	0	0	0	0	0	0	0	0	0	0	0	0	0	0	0	0	0	0	0	0	1e-08	N/A	N/A	N/A	1e-08	1e-08	1e-11	N/A	N/A	N/A
2-1-0-1	1102.58	1102.58	6.25807	0.00867255	0.00957447	0.00796241	0.00860725	0.00870417	0.000662827	0	0	0	0	0	0	0	0	0	0	0	0	0	0	0	0	0	0	0	0	0	0	0	0	0	0	2e-07	2e-07	2e-07	7e-10	N/A	N/A	N/A	N/A	N/A	N/A
2-1-0-2	1463.75	1463.76	6.35355	0.0370691	0.0589266	0.0594121	0.0555684	0.052744	0.0105888	0.102405	0.159219	0.138454	0.175454	0.143883	0.0315269	0.179149	0.155576	0.195513	0.21818	0.187104	0.0264182	0.0430923	0.109975	0.0791725	0.0882971	0.0801342	0.0278696	0.193568	0.184769	0.133134	0.137197	0.12866	0.0590645	0.139399	0.0481783	0.002	8e-05	0.1	0.008	0.08	0.02	0.9	0.001	0.1	0.06
2-2-0-1	1306.68	1306.68	2.21937	0	0	0	0	0	0	0	0	0	0	0	0	0	0	0	0	0	0	0.00456038	0.0108234	0.00474043	0.0140113	0.0085339	0.00466989	0	0	0	0	0	0	0	0	N/A	N/A	0.01	N/A	N/A	0.01	N/A	0.01	N/A	0.002
2-3-0-0	1149.6	1149.6	2.87056	0	0	0	0	0	0	0	0	0	0	0	0	0.0150556	0.00827757	0.0137421	0.0175009	0.013644	0.00390198	0	0	0	0	0	0	0	0	0	0	0	0	0	0	N/A	0.0004	N/A	N/A	0.0004	N/A	N/A	0.0004	2e-05	N/A
2-3-0-1	755.892	755.898	7.67306	0	0	0	0	0	0	0.0723806	0.035455	0.00644822	0.0102477	0.0311329	0.0303622	0	0	0	0	0	0	0.00332568	0.00469199	0.00194296	0.00290295	0.0032159	0.00114152	0.0144176	0.0832264	0.219763	0.011915	0.00355884	0.0109549	0.057306	0.0848542	0.09	N/A	0.001	0.2	0.09	0.1	0.6	0.001	0.2	0.2
2-3-0-3	1125.58	1125.58	4.61985	0	0	0	0	0	0	0	0	0	0	0	0	0	0	0	0	0	0	0.00295437	0.00236713	0.0025533	0.00310674	0.00274539	0.000343621	0	0	0	0	0	0	0	0	N/A	N/A	4e-06	N/A	N/A	4e-06	N/A	4e-06	N/A	4e-08
2-3-1-2	1040.55	1040.55	0.816876	0	0	0	0	0	0	0	0	0	0	0	0	0	0	0	0	0	0	0.0106278	0.00602782	0.0080786	0.00722251	0.00798919	0.0019498	0.0115717	0.00440266	0.00607636	0.0112266	0.01516	0.00971359	0.00969183	0.00392015	N/A	N/A	0.0002	0.001	N/A	0.0002	0.001	0.0002	0.001	0.4
2-4-1-2	1142.6	1142.6	1.88167	0.0179062	0.0172182	0.0156703	0.0153587	0.0165383	0.00122177	0	0	0	0	0	0	0.0233421	0.0347679	0.0287123	0.0265269	0.0283373	0.00482087	0.00491272	0.00414722	0.00452769	0.00334589	0.00423338	0.000669126	0.00305816	0.00241156	0.00267958	0.00378958	0.00560281	0.00304947	0.00343186	0.0011605	1e-07	0.003	2e-06	1e-07	0.003	2e-06	0.0004	6e-05	2e-06	0.3
2-4-2-1	1040.54	1040.55	5.95842	0	0	0	0	0	0	0	0	0	0	0	0	0	0	0	0	0	0	0.0103109	0.00645292	0.00882915	0.00897161	0.00864115	0.00160427	0.010666	0.00312449	0.00534678	0.011038	0.0144371	0.00828178	0.00881569	0.00411511	N/A	N/A	4e-05	0.003	N/A	4e-05	0.003	4e-05	0.003	0.9
2-4-2-2	1221.13	1221.13	2.49768	0.00939619	0.00746877	0.00779623	0.00664602	0.0078268	0.00115273	0	0	0	0	0	0	0	0	0	0	0	0	0	0	0	0	0	0	0	0	0	0	0	0	0	0	1e-05	1e-05	1e-05	1e-07	N/A	N/A	N/A	N/A	N/A	N/A
2-4-3-1	1127.59	1127.6	7.0061	0	0	0	0	0	0	0	0	0	0	0	0	0	0	0	0	0	0	0.00445367	0.00707975	0.00607403	0.00819258	0.00645001	0.00158744	0	0	0	0	0	0	0	0	N/A	N/A	0.0002	N/A	N/A	0.0002	N/A	0.0002	N/A	7e-06
2-5-0-0	787.918	787.922	5.39396	0	0	0	0	0	0	0	0	0	0	0	0	0	0	0	0	0	0	0.0848766	0.0451146	0.0637075	0.0463185	0.0600043	0.0186311	0	0	0	0	0	0	0	0	N/A	N/A	0.0007	N/A	N/A	0.0007	N/A	0.0007	N/A	4e-05
2-5-0-3	1338.19	1338.19	2.01765	0.004432	0.00504913	0.00507001	0.00510878	0.00491498	0.000322934	0	0	0	0	0	0	0	0	0	0	0	0	0.00311198	0.00312259	0.00265515	0.003632	0.00313043	0.000399109	0	0	0	0	0	0	0	0	8e-08	8e-08	0.0004	2e-10	N/A	4e-06	N/A	4e-06	N/A	4e-08
2-5-1-3	1416.72	1416.73	2.3999	0	0	0	0	0	0	0	0	0	0	0	0	0.00638964	0.010109	0.00714858	0.00981445	0.00836542	0.00187298	0.00877757	0.00880309	0.00753465	0.00846175	0.00839426	0.000593733	0.00896517	0.00723071	0.00647179	0.0127303	0.0189946	0.00948306	0.0106459	0.00463269	N/A	0.0001	0	0.002	0.0001	0	0.002	1	0.4	0.4
2-5-2-1	1134.08	1134.09	6.1724	0.0140158	0.00883843	0.011539	0.00941013	0.0109508	0.00235061	0.00396971	0.00412479	0.00670823	0.00558349	0.00509656	0.00129727	0.0219151	0.0303609	0.0264474	0.0263118	0.0262588	0.00345125	0.00580085	0.00556956	0.00442109	0.00614756	0.00548477	0.000747844	0.00873387	0.00532994	0.00504004	0.00795843	0.0113812	0.00523001	0.00727891	0.00254622	0.005	0.0003	0.004	0.05	3e-05	0.6	0.2	2e-05	8e-06	0.2
2-5-3-0	1057.57	1057.57	1.37107	0.0124134	0.00863309	0.00905183	0.00798556	0.00952096	0.00197752	0.00975672	0.00409359	0.00393194	0.00457606	0.00558958	0.00279154	0	0	0	0	0	0	0.00755083	0.00822778	0.00820353	0.00975156	0.00843343	0.000933024	0	0	0	0	0	0	0	0	0.06	7e-05	0.4	2e-06	0.007	0.1	0.001	2e-06	N/A	1e-08
2-5-3-2	940.481	940.48	0.7443	0	0	0	0	0	0	0	0	0	0	0	0	0.00442958	0.00532193	0.00618267	0.0047315	0.00516642	0.000772235	0	0	0	0	0	0	0	0	0	0	0	0	0	0	N/A	1e-05	N/A	N/A	1e-05	N/A	N/A	1e-05	2e-07	N/A
2-6-0-0	889.968	889.972	5.00018	0	0	0	0	0	0	0	0	0	0	0	0	0	0	0	0	0	0	0.0203406	0.0162349	0.0190258	0.0152367	0.0177095	0.00237657	0	0	0	0	0	0	0	0	N/A	N/A	6e-06	N/A	N/A	6e-06	N/A	6e-06	N/A	6e-08
2-7-0-0	992.018	992.024	5.79627	0	0	0	0	0	0	0.00974544	0.012295	0.00860405	0.00643573	0.00927004	0.00243946	0	0	0	0	0	0	0.0521893	0.0586621	0.0552313	0.0557658	0.0554621	0.00265184	0	0	0	0	0	0	0	0	0.0003	N/A	1e-08	N/A	0.0003	2e-07	1e-05	1e-08	N/A	2e-11
2-8-0-0	1085.55	1085.56	6.31014	0.0415477	0.0320452	0.0362453	0.035909	0.0364368	0.00390399	0.0453066	0.0602252	0.0560271	0.0543041	0.0539657	0.00628558	0.0616272	0.0706497	0.0325727	0.067854	0.0581759	0.0174804	0.0876749	0.0659675	0.0718982	0.0679466	0.0733718	0.00984899	0.0430572	0.0191364	0.0276156	0.0525534	0.0664939	0.04178	0.0417727	0.0169814	0.003	0.05	0.0004	0.6	0.7	0.02	0.2	0.2	0.2	0.01
2-9-0-0	1187.6	1187.61	6.18893	0.0730703	0.0698721	0.0749875	0.0823279	0.0750645	0.00528207	0.04932	0.069351	0.0558062	0.0516083	0.0565214	0.00896487	0.0335122	0.0349657	0.027802	0.0342323	0.032628	0.00327163	0.0532932	0.0439408	0.0391543	0.0386011	0.0437473	0.00680051	0.02303	0.033268	0.0208985	0.0300544	0.0306181	0.0665464	0.0340692	0.0166059	0.01	1e-05	0.0003	0.002	0.002	0.06	0.04	0.03	0.9	0.3
2-10-0-0	1289.65	1289.66	6.4746	0.0774851	0.066502	0.0736776	0.0795172	0.0742955	0.00573182	0.0602759	0.0679082	0.0730376	0.0620746	0.0658241	0.00580857	0.0230509	0.0261429	0.0300492	0.027766	0.0267522	0.00294217	0.042089	0.0403178	0.0356806	0.0360181	0.0385264	0.00317764	0.0476237	0.0229688	0.0250204	0.0371428	0.0443883	0.0268612	0.0340009	0.0105516	0.08	6e-06	4e-05	0.0001	2e-05	0.0002	0.0006	0.002	0.2	0.4
3-0-0-0	804.411	804.407	3.97807	0	0	0	0	0	0	0.0116607	0.0165713	0.0202577	0.0192709	0.0169402	0.0038491	0	0	0	0	0	0	0.00330677	0.00610217	0.0037688	0.00528406	0.00461545	0.00130216	0	0	0	0	0	0	0	0	0.0001	N/A	0.0004	N/A	0.0001	0.0009	4e-06	0.0004	N/A	2e-05
3-1-0-4	1216.12	1216.12	6.00272	0.00893015	0.00876375	0.00841848	0.0082552	0.0085919	0.000309507	0	0	0	0	0	0	0.00956175	0.00849556	0.0113573	0.00902039	0.00960874	0.00124431	0	0	0	0	0	0	0	0	0	0	0	0	0	0	2e-09	0.2	2e-09	2e-12	5e-06	N/A	N/A	5e-06	5e-08	N/A
3-1-1-1	769.913	769.914	1.10402	0.0465043	0.080042	0.0639979	0.0807264	0.0678176	0.0161753	0.0895834	0.0617935	0.117895	0.0548186	0.0810226	0.0288054	0.0695217	0.0168738	0.00869741	0.0100078	0.0262752	0.0290531	0	0	0	0	0	0	0.0615385	0.0751953	0.0720476	0.0655021	0.0093674	0.105746	0.0648994	0.0313719	0.5	0.05	0.0002	0.9	0.04	0.001	0.4	0.1	0.09	0.004
3-2-1-0	1381.74	1381.74	5.64504	0.00980499	0.00956157	0.00953356	0.00629451	0.00879866	0.00167388	0	0	0	0	0	0	0.00392052	0.00729054	0.00869709	0.00419769	0.00602646	0.00234589	0	0	0	0	0	0	0	0	0	0	0	0	0	0	4e-05	0.1	4e-05	1e-06	0.002	N/A	N/A	0.002	0.0002	N/A
3-2-2-0	769.907	769.914	8.44257	0.0457896	0.0794346	0.0622926	0.076944	0.0661152	0.0155179	0	0	0	0	0	0	0.0646975	0.00507892	0.00650578	0.00394496	0.0200568	0.0297789	0	0	0	0	0	0	0.0290187	0.0731503	0.070778	0.0511772	0.00712534	0.0526351	0.0473141	0.0253423	0.0001	0.03	0.0001	0.2	0.2	N/A	0.006	0.2	0.2	0.006
3-4-0-2	1178.12	1178.12	2.88596	0	0	0	0	0	0	0	0	0	0	0	0	0.00788386	0.00944417	0.00752311	0.00865333	0.00837612	0.000853916	0.00861543	0.0103812	0.0106458	0.009802	0.00986112	0.000902133	0	0	0	0	0	0	0	0	N/A	1e-06	1e-06	N/A	1e-06	1e-06	N/A	0.05	7e-09	3e-09
3-5-1-1	1178.11	1178.11	1.40055	0	0	0	0	0	0	0	0	0	0	0	0	0.0111393	0.0140221	0.0140153	0.0111383	0.0125787	0.0016627	0.0110153	0.0146961	0.0142705	0.0153926	0.0138436	0.00194144	0.0138323	0.00811938	0.011677	0.0194437	0.0236911	0.0132126	0.014996	0.00562541	N/A	5e-06	7e-06	0.0008	5e-06	7e-06	0.0008	0.4	0.4	0.7
3-6-0-1	1184.6	1184.61	6.03577	0	0	0	0	0	0	0	0	0	0	0	0	0.00842838	0.0107741	0.0115027	0.009988	0.0101733	0.00131748	0	0	0	0	0	0	0	0	0	0	0	0	0	0	N/A	5e-06	N/A	N/A	5e-06	N/A	N/A	5e-06	5e-08	N/A
3-6-1-1	1271.65	1271.66	5.26875	0	0	0	0	0	0	0.0239077	0.0202455	0.0289669	0.0195447	0.0231662	0.00431446	0	0	0	0	0	0	0	0	0	0	0	0	0	0	0	0	0	0	0	0	4e-05	N/A	N/A	N/A	4e-05	4e-05	8e-07	N/A	N/A	N/A
4-3-0-2	1198.63	1198.63	2.87828	0	0	0	0	0	0	0	0	0	0	0	0	0	0	0	0	0	0	0.0328197	0.0276596	0.0275744	0.0306655	0.0296798	0.00253934	0	0	0	0	0	0	0	0	N/A	N/A	4e-07	N/A	N/A	4e-07	N/A	4e-07	N/A	2e-09
4-3-1-1	1096.58	1096.58	1.64147	0.00769843	0.00593302	0.00727398	0.00602024	0.00673142	0.000889327	0.00628103	0.00756152	0.0088763	0.0047662	0.00687126	0.00175844	0.0157733	0.0181505	0.0122698	0.0198817	0.0165188	0.00329556	0.00923448	0.00687548	0.00785633	0.00837455	0.00808521	0.000986639	0.0230798	0.0140994	0.015422	0.0236773	0.0315569	0.0164673	0.0207171	0.00665942	0.9	0.001	0.09	0.003	0.002	0.3	0.004	0.003	0.3	0.006
4-3-2-1	1192.13	1192.13	2.93591	0	0	0	0	0	0	0.0281776	0.0290451	0.0466001	0.0329955	0.0342046	0.00852559	0	0	0	0	0	0	0.0275767	0.0258485	0.0243332	0.0285354	0.0265734	0.0018619	0.0286043	0.0168192	0.0212931	0.0376605	0.0517375	0.0258425	0.0303262	0.0126439	0.0002	N/A	1e-07	0.002	0.0002	0.1	0.6	1e-07	0.002	0.6
4-4-1-1	1198.63	1198.63	1.58515	0	0	0	0	0	0	0	0	0	0	0	0	0	0	0	0	0	0	0.0217542	0.0176457	0.019946	0.0205705	0.0199791	0.00172688	0.00906283	0.00585421	0.00598585	0.00779343	0.00983146	0.00589218	0.00740332	0.00176037	N/A	N/A	4e-07	4e-05	N/A	4e-07	4e-05	4e-07	4e-05	4e-06
4-4-2-0	1096.57	1096.58	6.52033	0	0	0	0	0	0	0	0	0	0	0	0	0.010906	0.0149551	0.00954941	0.013777	0.0122969	0.00249932	0.00846763	0.00595513	0.00678183	0.00706761	0.00706805	0.00104552	0	0	0	0	0	0	0	0	N/A	6e-05	1e-05	N/A	6e-05	1e-05	N/A	0.008	2e-06	1e-07
4-5-0-0	1024.53	1024.54	5.61232	0	0	0	0	0	0	0.0160288	0.0175679	0.019245	0.0172231	0.0175162	0.00132788	0	0	0	0	0	0	0.086739	0.0599992	0.0794132	0.0585609	0.0711781	0.0140727	0.0410424	0.0375483	0.0373388	0.0703011	0.0573477	0.112508	0.0593478	0.0291367	2e-07	N/A	5e-05	0.004	2e-07	0.0003	0.02	5e-05	0.004	0.5
4-5-1-1	1300.68	1300.68	1.84519	0	0	0	0	0	0	0.00950851	0.00874593	0.012524	0.00774367	0.00963052	0.0020599	0	0	0	0	0	0	0	0	0	0	0	0	0	0	0	0	0	0	0	0	8e-05	N/A	N/A	N/A	8e-05	8e-05	2e-06	N/A	N/A	N/A
4-5-1-2	987.842	987.846	4.55538	0	0	0	0	0	0	0	0	0	0	0	0	0	0	0	0	0	0	0.00922541	0.00806493	0.00764121	0.0088791	0.00845266	0.000727504	0.0176153	0.0167964	0.0107596	0.0186602	0.0200448	0.00919327	0.0155116	0.00445067	N/A	N/A	4e-07	0.0001	N/A	4e-07	0.0001	4e-07	0.0001	0.02
4-6-0-0	1126.58	1126.59	5.63652	0	0	0	0	0	0	0	0	0	0	0	0	0	0	0	0	0	0	0.00673549	0.00570321	0.00558015	0.00523376	0.00581315	0.000646214	0	0	0	0	0	0	0	0	N/A	N/A	2e-06	N/A	N/A	2e-06	N/A	2e-06	N/A	1e-08
5-3-0-0	942.994	943	5.83248	0.0148032	0.018109	0.0170725	0.0181423	0.0170318	0.00156653	0.0203045	0.024628	0.0282228	0.0222125	0.0238419	0.00341461	0.0266066	0.0346617	0.0259224	0.0399062	0.0317742	0.00671849	0.125974	0.0695992	0.09915	0.0690333	0.0909392	0.0272649	0.0399001	0.0446529	0.0420534	0.0700965	0.0762174	0.0952521	0.0613621	0.0226192	0.01	0.005	0.002	0.005	0.08	0.003	0.01	0.006	0.04	0.1
5-3-1-0	1030.04	1030.04	5.63086	0	0	0	0	0	0	0.00596882	0.00625506	0.00762941	0.00594481	0.00644952	0.000799118	0.0103691	0.0126006	0.00930211	0.0137045	0.0114941	0.00201501	0.0076387	0.00640887	0.00714091	0.00591082	0.00677483	0.000766095	0	0	0	0	0	0	0	0	4e-06	3e-05	2e-06	N/A	0.003	0.6	3e-08	0.005	1e-06	1e-08
5-4-0-0	1045.04	1045.05	6.12414	0	0	0	0	0	0	0.0155162	0.0150633	0.0190554	0.0131812	0.015704	0.00245235	0.0154239	0.0182856	0.0181352	0.0202679	0.0180281	0.00198967	0.0494944	0.0307549	0.0381373	0.0289808	0.0368418	0.00932044	0.0246594	0.0364412	0.0205157	0.0329766	0.0281616	0.0381753	0.030155	0.00691225	1e-05	2e-06	0.0002	3e-05	0.2	0.005	0.004	0.008	0.01	0.2
5-4-0-1	1225.63	1225.64	5.99691	0.0210578	0.0211391	0.021372	0.019187	0.020689	0.00101014	0.0169683	0.0160635	0.0189866	0.0171931	0.0173029	0.00122408	0.0163305	0.0202018	0.0192358	0.019965	0.0189333	0.00178323	0.0321291	0.0246582	0.0249913	0.0246463	0.0266062	0.00368542	0.0364458	0.0344431	0.024512	0.043147	0.0475471	0.0581475	0.0407071	0.0116326	0.005	0.1	0.02	0.01	0.2	0.003	0.004	0.01	0.007	0.05
5-4-1-0	1132.09	1132.1	5.82993	0	0	0	0	0	0	0.00702193	0.00681826	0.00977084	0.00734485	0.00773897	0.00137182	0.00246441	0.00309925	0.00351959	0.00410179	0.00329626	0.000690301	0	0	0	0	0	0	0	0	0	0	0	0	0	0	3e-05	8e-05	N/A	N/A	0.001	3e-05	1e-06	8e-05	2e-06	N/A
5-4-1-1	1312.68	1312.68	6.9705	0	0	0	0	0	0	0	0	0	0	0	0	0.00693008	0.0100397	0.00851431	0.00877001	0.00856352	0.00127701	0.00657644	0.00662104	0.00590382	0.0070018	0.00652578	0.000456461	0.0266374	0.0207584	0.0166888	0.0273522	0.0372068	0.022022	0.0251109	0.00711452	N/A	1e-05	1e-07	0.0001	1e-05	1e-07	0.0001	0.02	0.002	0.0009
5-5-0-0	1147.09	1147.1	5.75367	0.0111752	0.0104043	0.0125975	0.0125506	0.0116819	0.00107738	0.0107881	0.0102286	0.0121663	0.0102631	0.0108615	0.000906746	0	0	0	0	0	0	0.0220673	0.0138814	0.0168613	0.0141584	0.0167421	0.00379607	0.0136838	0.0185527	0.0112195	0.0185172	0.013804	0.0288017	0.0174298	0.00628505	0.3	1e-06	0.04	0.1	0	0.02	0.08	0.0001	0.0006	0.9
5-5-0-2	1516.78	1516.78	2.10973	0.00505676	0.00568827	0.00647771	0.00498136	0.00555103	0.000694359	0.00566057	0.00488883	0.00641112	0.00555345	0.00562849	0.000623505	0.00347957	0.00389287	0.0047181	0.00396799	0.00401463	0.000515801	0	0	0	0	0	0	0.00877595	0.00532692	0.00538295	0.00787203	0.0092837	0.00496624	0.00693463	0.00193154	0.9	0.01	4e-06	0.2	0.007	2e-06	0.2	4e-06	0.02	0.0001
5-5-1-0	1234.14	1234.15	6.23917	0.0170283	0.0150512	0.0159871	0.0151388	0.0158013	0.000920456	0.0145811	0.0135055	0.0170331	0.0149267	0.0150116	0.00147729	0.00447238	0.00416988	0.00530874	0.00560984	0.00489021	0.000679828	0.00540047	0.00538254	0.0048817	0.00564619	0.00532772	0.000320758	0	0	0	0	0	0	0	0	0.4	1e-06	7e-06	1e-10	2e-05	1e-05	6e-09	0.3	9e-08	1e-10
5-6-1-1	1516.78	1516.79	6.59293	0	0	0	0	0	0	0	0	0	0	0	0	0.00398902	0.00383355	0.00546349	0.00459212	0.00446955	0.000738999	0	0	0	0	0	0	0.0101258	0.00583088	0.00518639	0.00815222	0.0101522	0.00430029	0.0072913	0.00254833	N/A	2e-05	N/A	0.0005	2e-05	N/A	0.0005	2e-05	0.07	0.0005
5-7-0-1	1032.87	1032.87	3.3886	0	0	0	0	0	0	0	0	0	0	0	0	0	0	0	0	0	0	0	0	0	0	0	0	0.00904196	0.00555782	0.00599419	0.00983248	0.0183464	0.00684415	0.00926949	0.00475699	N/A	N/A	N/A	0.005	N/A	N/A	0.005	N/A	0.005	0.005
5-8-0-1	1106.58	1106.57	5.96433	0	0	0	0	0	0	0	0	0	0	0	0	0	0	0	0	0	0	0	0	0	0	0	0	0.0252095	0.0309071	0.0159773	0.0190798	0.0210513	0.0114696	0.0206158	0.00685172	N/A	N/A	N/A	0.0004	N/A	N/A	0.0004	N/A	0.0004	0.0004
5-8-1-0	1038.54	1038.54	0.385155	0.00219452	0.00204391	0.00225643	0.00178166	0.00206913	0.000211407	0	0	0	0	0	0	0	0	0	0	0	0	0.00194106	0.00210641	0.00175973	0.00274689	0.00213852	0.000429578	0.0107256	0.00516767	0.00503025	0.00847092	0.00781556	0.0034317	0.00677362	0.00269709	1e-06	1e-06	0.8	0.009	N/A	6e-05	0.001	6e-05	0.001	0.01
